# Supplementary material for: One-minute sit-to-stand test: Reference values for the Chilean population
Source: PLoS One. 2025 Jan 29;20(1):e0317594. doi: 10.1371/journal.pone.0317594 (PMC11778653; doi:10.1371/journal.pone.0317594)
Supplement: S1 Data — (XLSX) [file pone.0317594.s001.xlsx]

## Sheet: Hoja1
NUMID	AGE	HEIGHT	WEIGHT	BMI	SEX	NUMBER OF REPETITIONS
1	23	160	76	29.6875	Female	38
2	21	159	61.5	24.3266	Female	44
3	23	157	54.7	22.1916	Female	52
4	23	162	46.6	17.7564	Female	41
5	21	153	50.2	21.4447	Female	56
6	22	162.3	56.4	21.4113	Female	63
7	21	167	58	20.7967	Female	51
8	23	152	62.9	27.2247	Female	57
9	19	147.3	52.2	24.0583	Female	44
10	26	152.5	75.5	32.4644	Female	37
11	23	161.5	61.5	23.5793	Female	55
12	22	150.2	57.5	25.4875	Female	54
13	26	151	57	24.9989	Female	45
14	24	149	54.9	24.7286	Female	68
15	23	166	75.4	27.3625	Female	58
16	24	152.8	57.9	24.7989	Female	36
17	25	161.3	50.2	19.2946	Female	29
18	25	166.2	73	26.4278	Female	32
19	22	149.2	57.5	25.8303	Female	36
20	22	158.1	51.3	20.5236	Female	53
21	19	158.5	60.6	24.122	Female	54
22	23	166.3	66.5	24.0457	Female	52
23	27	153.9	53	22.3768	Female	40
24	29	162.3	57.4	21.7909	Female	54
25	24	165	53.4	19.6143	Female	34
26	25	162	61.5	23.4339	Female	39
27	23	161.4	74.6	28.6373	Female	39
28	25	155.7	52.5	21.6562	Female	61
29	22	159.8	57.2	22.3997	Female	38
30	21	153	58.8	25.1185	Female	43
31	20	162.5	53.6	20.2982	Female	34
32	22	152.1	69	29.8257	Female	37
33	29	158	58.2	23.3136	Female	40
34	26	158.5	76	30.2521	Female	36
35	23	157.9	70.5	28.2764	Female	39
36	28	153.6	79.6	33.7389	Female	31
37	24	163	67.4	25.3679	Female	62
38	21	159.3	67.5	26.5994	Female	56
39	20	157.5	83.3	33.5802	Female	44
40	23	177.5	80.1	25.4235	Male	44
41	25	178.4	80.9	25.419	Male	49
42	18	174	73.5	24.2767	Male	47
43	22	170	85.4	29.5502	Male	57
44	26	164	57.4	21.3415	Male	49
45	29	170	69.2	23.9446	Male	36
46	27	200	100.4	25.1	Male	42
47	25	162	91	34.6746	Male	68
48	25	170.9	92.2	31.568	Male	51
49	25	175.5	85.7	27.8244	Male	53
50	22	165.3	65.3	23.8983	Male	58
51	27	168.7	99	34.786	Male	32
52	19	165.1	58.7	21.535	Male	46
53	19	163	87	32.7449	Male	47
54	19	162	91	34.6746	Male	58
55	24	169	66	23.1084	Male	45
56	22	176	57.9	18.6919	Male	57
57	23	173.3	60.8	20.2445	Male	61
58	24	166.5	63.2	22.7976	Male	52
59	21	169	61.3	21.4628	Male	39
60	27	172.5	73.7	24.7679	Male	38
61	24	179	88	27.4648	Male	34
62	18	184.1	71.1	20.9779	Male	39
63	18	181.2	92.2	28.0811	Male	36
64	19	170.5	61.1	21.0181	Male	43
65	25	156.4	68.3	27.922	Male	56
66	24	182.7	90.9	27.2325	Male	62
67	26	169.5	87.1	30.3165	Male	29
68	25	181.8	73.4	22.2079	Male	36
69	28	164.5	64.4	23.7987	Male	58
70	25	166.4	66.6	24.0529	Male	55
71	26	167	56.6	20.2947	Male	37
72	24	176	79.6	25.6973	Male	39
73	29	174	99.6	32.8973	Male	30
74	31	169	84	29.4107	Male	26
75	31	161	75	28.9341	Male	49
76	32	159	68	26.8977	Female	69
77	32	147	69	31.9311	Female	23
78	34	182	101	30.4915	Male	40
79	34	178	110	34.7178	Male	36
80	35	167	84	30.1194	Female	59
81	35	176	90	29.0548	Male	42
82	36	180	75	23.1481	Male	48
83	36	156	76	31.2295	Female	31
84	37	178	90	28.4055	Male	49
85	38	157	72	29.2101	Female	40
86	38	153	54	23.0681	Female	61
87	39	176	81	26.1493	Male	31
88	39	164	65	24.1672	Female	34
89	40	160	75	29.2969	Male	35
90	41	186	84	24.2803	Male	58
91	41	154	75	31.6242	Female	42
92	41	176	98	31.6374	Male	65
93	42	158	84	33.6485	Female	31
94	42	166	84	30.4834	Female	21
95	43	160	66	25.7812	Male	30
96	43	159	82	32.4354	Female	36
97	44	178	84	26.5118	Male	30
98	44	175	107	34.9388	Male	37
99	45	164	78	29.0006	Female	38
100	45	164	79	29.3724	Female	30
101	46	151	79	34.6476	Female	40
102	47	166	79	28.6689	Female	28
103	48	166	82	29.7576	Female	33
104	49	172	86	29.0698	Male	27
105	49	173	90	30.0712	Male	46
106	50	182	82	24.7555	Male	35
107	51	170	76	26.2976	Male	58
108	51	170	85	29.4118	Male	28
109	51	152	70	30.2978	Female	20
110	52	155	72	29.9688	Female	36
111	52	180	86	26.5432	Male	32
112	55	156	45	18.4911	Female	53
113	55	171	87	29.7527	Male	34
114	57	160	77	30.0781	Female	25
115	60	151	56	24.5603	Female	37
116	60	160	64	25	Female	41
117	60	162	54	20.5761	Female	40
118	60	172	94	31.7739	Male	28
119	32	170	66	22.8374	Female	27
120	34	163.5	79	29.5523	Female	39
121	32	175.2	77.2	25.1506	Female	34
122	36	145.8	74	34.811	Female	44
123	38	166.5	72.8	26.2605	Male	55
124	33	187.4	83	23.6341	Male	38
125	31	183	95.4	28.487	Male	42
126	38	166.4	87.5	31.601	Male	34
127	31	169	84	29.4107	Male	26
128	31	161	75	28.9341	Male	49
129	32	159	68	26.8977	Female	69
130	32	147	69	31.9311	Female	23
131	34	182	101	30.4915	Male	40
132	35	167	84	30.1194	Female	59
133	35	176	90	29.0548	Male	42
134	36	180	75	23.1481	Male	48
135	37	178	90	28.4055	Male	49
136	38	157	72	29.2101	Female	40
137	39	176	81	26.1493	Male	31
138	39	164	65	24.1672	Female	34
139	42	153.3	65.3	27.7862	Female	37
140	40	164.4	77.6	28.7116	Female	42
141	42	152.6	51.8	22.2444	Female	37
142	47	166.4	68.2	24.6308	Female	33
143	40	168.4	64.1	22.6034	Female	27
144	41	157.5	63	25.3968	Female	28
145	46	148.5	50.8	23.0362	Female	43
146	44	163.7	89.4	33.3611	Female	41
147	41	175	103.1	33.6653	Male	39
148	40	170.6	93.9	32.2632	Male	59
149	49	167	59.1	21.1912	Male	30
150	40	170	69.6	24.083	Male	31
151	41	154	75	31.6242	Female	42
152	41	176	98	31.6374	Male	65
153	42	158	84	33.6485	Female	31
154	42	166	84	30.4834	Female	21
155	43	160	66	25.7812	Male	30
156	43	159	82	32.4354	Female	36
157	44	178	84	26.5118	Male	30
158	44	175	107	34.9388	Male	37
159	45	164	78	29.0006	Female	38
160	46	151	79	34.6476	Female	40
161	48	166	82	29.7576	Female	33
162	49	172	86	29.0698	Male	27
163	54	148	56	25.5661	Female	35
164	57	151.4	51.3	22.3803	Female	41
165	54	151.6	62.2	27.064	Female	41
166	58	162	62.5	23.815	Male	43
167	59	173	84.1	28.0998	Male	40
168	57	162	81.1	30.9023	Male	69
169	52	174.5	82.6	27.1262	Male	26
170	50	182	82	24.7555	Male	35
171	51	170	76	26.2976	Male	58
172	51	170	85	29.4118	Male	28
173	51	152	70	30.2978	Female	20
174	52	155	72	29.9688	Female	36
175	52	180	86	26.5432	Male	32
176	55	156	45	18.4911	Female	53
177	57	160	77	30.0781	Female	25
178	60	172	79.6	26.9064	Male	24
179	60	173	68.5	22.8875	Male	34
180	60	162	60.1	22.9005	Female	25
181	80	165	69.2	25.4178	Male	30
182	60	164	65.1	24.2043	Male	28
183	71	167	72.5	25.9959	Male	23
184	63	170	80	27.6817	Female	30
185	78	168	75.1	26.6086	Male	26
186	64	170	78	26.9896	Female	25
187	68	166	74.4	26.9996	Female	21
188	66	168	72.7	25.7582	Male	25
189	61	164	68.3	25.3941	Female	29
190	72	162	87.3	33.2647	Female	20
191	70	168	88.4	31.3209	Female	16
192	78	165	82.6	30.3398	Male	14
193	68	168	84.3	29.8682	Male	26
194	67	163	81.2	30.5619	Female	21
195	64	158	79.4	31.8058	Female	30
196	63	161	84.3	32.5219	Female	26
197	65	168	91.4	32.3838	Male	20
198	73	170	77.5	26.8166	Male	18
199	77	168	88.3	31.2854	Male	15
200	67	166	67.4	24.4593	Female	21
201	65	170	75.6	26.1592	Male	20
202	63	159	56.3	22.2697	Female	16
203	63	178	88.7	27.9952	Male	12
204	66	175	65.6	21.4204	Male	24
205	62	168	59.1	20.9396	Female	28
206	68	166	82.3	29.8665	Female	17
207	60	167	64	22.9481	Female	25
208	74	169	76.3	26.7148	Male	16
209	76	164	69.5	25.8403	Male	18
210	21	170	77	26.6436	Male	30
211	26	154	59	24.8777	Female	28
212	22	153	54	23.0681	Female	33
213	24	176	92	29.7004	Male	32
214	22	177	87	27.7698	Male	29
215	32	166	65	23.5883	Female	33
216	26	174	78	25.763	Male	40
217	21	156	59	24.2439	Female	29
218	20	153	55	23.4952	Female	36
219	25	154	54	22.7694	Female	37
220	24	150	75	33.3333	Female	29
221	21	181	85	25.9455	Male	37
222	22	154	46	19.3962	Female	36
223	24	151	53	23.2446	Female	30
224	22	161	70	27.0051	Female	25
225	25	173	70	23.3887	Male	29
226	23	172	68	22.9854	Male	38
227	23	166	54	19.5965	Male	33
228	30	165	91	33.4252	Male	29
229	24	175	98	32	Male	30
230	21	162	77	29.34	Female	29
231	25	167	58	20.7967	Male	30
232	21	178	59	18.6214	Male	25
233	23	172	72	24.3375	Male	27
234	22	163	80	30.1103	Female	28
235	23	180	83	25.6173	Male	30
236	25	170	65	22.4913	Female	29
237	23	173	102	34.0807	Male	26
238	27	158	71	28.441	Female	28
239	26	180	87	26.8519	Female	35
240	28	174	81	26.7539	Male	38
241	50	174	80	26.4236	Male	41
242	41	162	58	22.1003	Female	47
243	25	169	81	28.3604	Male	53
244	52	166	75	27.2173	Male	56
245	34	167	88	31.5537	Female	41
246	36	171	88	30.0947	Male	40
247	34	173	66	22.0522	Male	54
248	30	162	69	26.2917	Female	52
249	38	173	88	29.4029	Male	39
250	58	160	77	30.0781	Female	49
251	35	150	63	28	Female	44
252	33	161	62	23.9188	Female	45
253	36	172	79	26.7036	Male	56
254	31	158	62	24.8358	Female	37
255	33	159	60	23.7332	Female	41
256	59	147	60	27.7662	Female	40
257	46	153	62	26.4855	Female	33
258	38	156	76	31.2295	Female	60
259	75	145	66	31.3912	Female	41
260	69	152	72	31.1634	Female	43
261	77	172	85	28.7317	Male	35
262	80	147	47	21.7502	Female	22
263	74	162	65	24.7676	Male	50
264	64	151	62	27.1918	Female	43
265	79	159	73	28.8754	Female	25
266	74	147	72	33.3195	Female	48
267	74	152	80	34.626	Female	25
268	69	152	79	34.1932	Female	42
269	65	164	90	33.4622	Female	30
270	74	158	82	32.8473	Female	30
271	68	156	64	26.2985	Female	36
272	61	159	83	32.831	Female	33
273	72	150	69	30.6667	Female	47
274	45	156	50	20.5457	Female	33
275	58	173	66	22.0522	Male	28
276	40	168	81	28.699	Male	31
277	53	151	75	32.8933	Female	32
278	40	149	59	26.5754	Female	28
279	62	156	67	27.5312	Female	33
280	42	165	70	25.7117	Male	45
281	33	160	55	21.4844	Female	44
282	27	166	55	19.9594	Female	32
283	46	150	71	31.5556	Female	32
284	37	156	61	25.0657	Female	32
285	45	164	70	26.0262	Female	24
286	54	153	60	25.6312	Female	32
287	38	175	78	25.4694	Male	27
288	64	172	80	27.0416	Male	30
289	54	152	53	22.9398	Female	35
290	45	175	85	27.7551	Male	30
291	32	164	64	23.7954	Male	27
292	44	156	79	32.4622	Female	33
293	35	155	70	29.1363	Female	33
294	62	175	82	26.7755	Male	25
295	55	163	62	23.3355	Male	18
296	55	153	81	34.6021	Female	28
297	56	167	80	28.6851	Male	22
298	46	163	55	20.7008	Female	30
299	59	154	64	26.986	Female	23
300	44	159	63	24.9199	Female	26
301	46	184	92	27.1739	Male	30
302	57	167	84	30.1194	Male	22
303	50	152	51	22.0741	Female	25
304	65	158	50	20.0288	Female	33
305	55	167	66	23.6652	Male	29
306	36	169	69	24.1588	Male	35
307	42	159	69	27.2932	Female	23
308	54	151	71	31.139	Female	25
309	40	167	58	20.7967	Female	25
310	41	151	58	25.4375	Female	39
311	56	145	72	34.2449	Female	32
312	50	163	64	24.0882	Female	24
313	65	170	70	24.2215	Female	22
314	27	153	72	30.7574	Female	44
315	27	165	67	24.6097	Female	42
316	28	159	80	31.6443	Female	33
317	28	184	87	25.6971	Male	33
318	27	147	57	26.3779	Female	49
319	23	158	75	30.0433	Female	45
320	21	168	86	30.4705	Female	36
321	28	168	58	20.5499	Male	31
322	29	174	88.5	29.2311	Male	30
323	27	165	64.5	23.6915	Male	30
324	36	162	60	22.8624	Female	31
325	39	159	67	26.5021	Female	35
326	33	164	88	32.7186	Female	27
327	37	159	60	23.7332	Female	38
328	32	166	65	23.5883	Male	36
329	39	161	51	19.6752	Male	43
330	34	151	63	27.6304	Male	24
331	36	150	63	28	Female	38
332	31	147	62	28.6917	Male	33
333	39	171	100.5	34.3695	Male	31
334	42	156	65	26.7094	Female	47
335	40	164	69	25.6544	Male	25
336	41	164	80	29.7442	Male	28
337	46	161	73	28.1625	Male	32
338	54	161	88	33.9493	Female	33
339	42	154	64	26.986	Female	31
340	44	162	77	29.34	Female	34
341	46	165	84	30.854	Female	22
342	49	163	74	27.852	Female	25
343	46	165	84	30.854	Female	22
344	47	170	80	27.6817	Female	34
345	41	179	104	32.4584	Male	26
346	44	167	86.5	31.0158	Male	30
347	40	164	88	32.7186	Female	50
348	41	163	60	22.5827	Female	33
349	44	157	58.2	23.6115	Female	22
350	42	155	77	32.0499	Female	38
351	48	163	90	33.8741	Female	26
352	47	156	82	33.6949	Female	28
353	49	170	89.5	30.9689	Female	32
354	45	168	91	32.2421	Female	25
355	48	156	77	31.6404	Female	36
356	58	160	80	31.25	Female	29
357	51	157	65	26.3702	Female	36
358	57	156	74	30.4076	Female	36
359	59	163	87	32.7449	Female	30
360	51	180	80	24.6914	Male	30
361	59	176	85	27.4406	Male	34
362	59	166	86	31.2092	Female	43
363	53	160	68	26.5625	Female	40
364	51	169	87.5	30.6362	Male	38
365	59	166	83	30.1205	Female	24
366	54	156	58	23.833	Female	22
367	59	156	67	27.5312	Female	23
368	59	160	67	26.1719	Female	27
369	50	168	97	34.3679	Female	28
370	59	155	82.5	34.3392	Female	32
371	53	150	66	29.3333	Female	33
372	53	165	93	34.1598	Male	26
373	51	153	65	27.7671	Female	28
374	59	161	64	24.6904	Female	43
375	59	158	65	26.0375	Female	32
376	67	156	67	27.5312	Female	23
377	67	162	84	32.0073	Male	19
378	68	142	66	32.7316	Female	26
379	65	163	60	22.5827	Male	22
380	67	167	79	28.3266	Male	25
381	69	163	72	27.0993	Male	30
382	67	152	62	26.8352	Female	22
383	69	166	90	32.6608	Male	29
384	61	156	78	32.0513	Male	32
385	61	154	80	33.7325	Female	23
386	62	164	75	27.8852	Female	27
387	61	156	67	27.5312	Female	27
388	67	165	80.5	29.5684	Male	28
389	60	156	80	32.8731	Female	21
390	67	174	103	34.0203	Male	24
391	69	165	88	32.3232	Female	23
392	65	171	71.6	24.4862	Male	33
393	60	167	71	25.4581	Male	25
394	68	149	53	23.8728	Male	37
395	65	150	52	23.1111	Female	32
396	63	154	71	29.9376	Female	30
397	61	157	76	30.8329	Female	53
398	61	156	73	29.9967	Female	50
399	64	174	74	24.4418	Male	30
400	80	159	62	24.5243	Male	23
401	80	152	59	25.5367	Female	23
402	76	159	84	33.2265	Male	21
403	72	167	66	23.6652	Female	20
404	72	155	62	25.8065	Female	24
405	74	164	68	25.2826	Male	26
406	72	153	56	23.9224	Female	27
407	78	155	69	28.7201	Male	21
408	70	157	83.4	33.835	Male	26
409	75	152	51.2	22.1607	Female	17
410	80	172	54.6	18.4559	Male	22
411	77	175	80	26.1224	Male	20
412	75	173	76.9	25.6941	Male	27
413	72	166	70	25.4028	Male	29
414	72	171	80	27.3588	Male	23
415	70	151	70	30.7004	Female	19
416	70	170	91.5	31.6609	Male	18
417	80	164	74.5	27.6993	Female	24
418	70	148	66.5	30.3598	Female	37
419	74	145	71	33.7693	Female	36
420	64	159	64	25.3155	Female	39
421	19	162	59	22.4813	Female	33
422	18	178	93	29.3524	Male	35
423	63	153	76	32.4661	Female	30
424	54	150	63	28	Female	31
425	20	176	72	23.2438	Male	32
426	46	153	49	20.9321	Female	30
427	19	174	85	28.075	Male	37
428	20	163	84	31.6158	Female	37
429	19	170	72	24.9135	Male	39
430	20	179	91	28.4011	Male	37
431	19	163	53	19.9481	Male	37
432	23	174	98	32.3689	Male	38
433	20	169	74	25.9095	Male	32
434	20	160	66	25.7812	Male	34
435	21	153	67	28.6215	Female	43
436	18	160	54	21.0938	Female	35
437	18	166	74	26.8544	Female	37
438	56	149	50	22.5215	Female	45
439	52	157	71	28.8044	Female	39
440	43	170	94	32.526	Male	28
441	46	154	56	23.6128	Female	36
442	36	170	87	30.1038	Male	46
443	20	167	84	30.1194	Female	32
444	19	184	81	23.9249	Male	40
445	25	186	80	23.1241	Male	30
446	34	162	60	22.8624	Female	36
447	48	153	78	33.3205	Female	36
448	32	164	61	22.68	Female	31
449	42	166	56	20.3223	Female	41
450	42	160	59.5	23.2422	Female	36
451	43	153	74.5	31.8254	Female	38
452	58	155	64	26.6389	Female	30
453	53	155	55	22.8928	Female	36
454	31	179	83.5	26.0604	Male	38
455	43	157	54	21.9076	Female	44
456	29	162	79	30.1021	Female	38
457	37	164	84	31.2314	Female	40
458	45	150	64	28.4444	Female	42
459	42	168	79	27.9904	Male	35
460	37	173	81	27.0641	Male	30
461	80	159	62	24.5243	Male	23
462	80	152	59	25.5367	Female	23
463	76	159	84	33.2265	Male	21
464	72	167	66	23.6652	Female	20
465	72	155	62	25.8065	Female	24
466	74	164	68	25.2826	Male	26
467	72	153	56	23.9224	Female	27
468	78	155	69	28.7201	Male	21
469	70	157	834	338.35	Male	26
470	75	152	512	221.607	Female	17
471	80	172	546	184.559	Male	22
472	77	175	80	26.1224	Male	20
473	75	173	769	256.941	Male	27
474	72	166	70	25.4028	Male	29
475	72	171	80	27.3588	Male	23
476	70	151	70	30.7004	Female	19
477	70	17	915	31660.9	Male	18
478	80	164	745	276.993	Female	24
479	70	148	665	303.598	Female	37
480	74	145	71	33.7693	Female	36
481	68	174.5	74	24.3019	Female	28
482	61	169	51.5	18.0316	Female	26
483	68	146	66	30.9627	Male	21
484	80	162.5	70.5	26.6982	Female	24
485	73	166	72	26.1286	Female	21
486	69	144	61	29.4174	Male	38
487	67	173	103.5	34.5818	Female	25
488	76	143	65	31.7864	Female	23
489	72	152.5	56.5	24.2945	Female	33
490	63	155.5	74	30.6035	Female	24
491	70	160	78.4	30.625	Female	18
492	80	151.6	63	27.4121	Female	22
493	78	151	61	26.7532	Female	32
494	66	149.5	56.7	25.3688	Female	37
495	79	149	54	24.3232	Female	29
496	75	162	79	30.1021	Male	20
497	69	161.5	51.2	19.6302	Female	19
498	78	165	73	26.8136	Male	25
499	77	154	73	30.7809	Female	29
